# Supplementary material for: Inheritance of fruit yield and quality in melon (Cucumis melo L.) grown under field salinity stress
Source: Sci Rep. 2019 May 10;9:7249. doi: 10.1038/s41598-019-43616-6 (PMC6510772; doi:10.1038/s41598-019-43616-6)
Supplement: Supplementary file 2 — Dataset 1 [file 41598_2019_43616_MOESM2_ESM.xlsx]

## Sheet: data for diallel
Supplementary data:	diallel design
treatment	I (female parent)	J (male parent)	ENVIRONMENT (SALINITY & CONTROL)	Environment ($)	Replication	ENTRY	FWT (fruit weight)	NF (number of fruit)	FY (fruit yield)	FL (fruit length)	FW (fruit width)	SCL (seed cavity length)	SCW (seed cavity width)	FT (fruit pulp thickness)	PT (peel thickness)	TSS (total soluble solids content)
7	1	1	1	S	1	1	1.9376	1.41667	27.2933	12.9667	17.1889	7.61111	10.5556	3.56333	2.57	11.7
8	1	2	1	S	1	2	1.46898	1.96042	28.15	11.7866	14.8366	6.94096	8.50651	3.26945	2.91404	11.6947
9	1	3	1	S	1	3	2.005	1	23.75	16.25	17.25	11	10.25	3.625	2.465	12.5
10	1	4	1	S	1	4	1.8	1.75	28	14.75	17.5	9	10.5	3.7	2.385	10.35
11	1	5	1	S	1	5	1.45825	1.91667	31.8867	13.0833	16.5333	9.58333	9.91667	3.46167	2.39667	10.7
12	1	6	1	S	1	6	1.0127	1.55	22.3175	11.4286	13.6	7.14286	8.07143	2.79571	2.69143	13.9
13	1	7	1	S	1	7	2.042	1.95	24.26	14.5	16.7333	9.16667	9.33333	3.63333	2.37333	12.8333
14	1	8	1	S	1	8	1.07288	1.65	21.4575	12.125	13.75	6.375	7.5	3.145	2.255	13.8333
15	1	9	1	S	1	9	1.29867	1.75	25.43	13	15.75	8.75	9.75	2.97	2.25	11
16	1	10	1	S	1	10	0.732083	2.25	18.9625	11.7143	12	7.78571	8.07143	2.00571	1.87714	11.65
17	1	11	1	S	1	11	1.2895	1	13.895	11.75	14.75	7.5	10.1	2.35	2.55	11
18	2	2	1	S	1	12	1.00036	2.50417	26.0067	10.6066	12.4844	6.27081	6.45747	2.97557	3.25808	11.6894
19	2	3	1	S	1	13	0.7436	1.25	19.09	12.5	11.5	7.5	6	2.59	2.34	11.5
20	2	4	1	S	1	14	1.0955	1.75	20.91	11.25	13.8333	6.83333	7.41667	3.23167	2.73667	12.5
21	2	5	1	S	1	15	1.436	1.50714	22.6686	12.2	14.8818	8.59091	8.24545	3.41818	2.79636	10.8714
22	2	6	1	S	1	16	1.56575	1.41667	20.8767	14.0667	14.0333	9.16667	8	3.06667	2.43333	11.5333
23	2	7	1	S	1	17	0.991062	1.84855	24.3469	10.8688	12.5108	6.43319	6.55276	2.9332	3.37976	12.3227
24	2	8	1	S	1	18	1.49078	1.55	23.434	13.025	15.375	7.85	8.3125	3.74375	2.68875	12.22
25	2	9	1	S	1	19	2.0809	2.25	50.0225	13.8	16.9111	7.41111	9.6	3.70667	2.57444	11.3125
26	2	10	1	S	1	20	1.40278	1.55	25.25	17.6875	13.425	12.9375	8.4875	2.53125	2.30875	10.2625
27	2	11	1	S	1	21	1.90092	2.05	33.784	13.82	15.93	8.7	9.1	3.479	2.404	10.6286
28	3	3	1	S	1	22	0.820714	1.95	19.2042	12.3932	11.303	7.85833	6.13258	2.50303	2.98227	14.4667
29	3	4	1	S	1	23	0.95712	1.72917	17.8117	12.6042	12.005	7.92778	6.49407	2.69804	3.13933	14.6108
30	3	5	1	S	1	24	1.6962	2.28333	33.8733	15.025	13.7125	9.125	6.9	3.42375	2.3225	12.1
31	3	6	1	S	1	25	1.18753	1.31111	21.7426	13.5631	12.944	8.42267	7.09161	2.95752	3.20724	12.8844
32	3	7	1	S	1	26	1.4622	1.41667	21.37	15.875	13.35	10.375	6.5	3.5375	2.3825	12.85
33	3	8	1	S	1	27	1.076	2.08333	27.1067	13.0583	12.3083	7.68333	5.8	3.3275	2.46667	12.0417
34	3	9	1	S	1	28	1.87143	1.5	32.75	14	16.4857	8.78571	9.28571	3.39429	2.32857	11.06
35	3	10	1	S	1	29	0.6303	2.58333	19.01	13.68	10.14	9.38	5.98	2.48	2.135	12.4333
36	3	11	1	S	1	30	1.64667	2	34.05	15.4778	14.4444	8.75556	8.05556	3.31889	2.24444	11.9714
37	4	4	1	S	1	31	1.09353	1.20833	16.4192	12.8153	12.7069	7.99722	6.85556	2.89306	3.29639	14.275
38	4	5	1	S	1	32	1.8006	2.05	37.015	16.1	17	10.9	9.4	3.65	2.448	10.5
39	4	6	1	S	1	33	1.0772	1.81667	17.9533	12.2333	13.8333	7.5	7.16667	3.37667	2.17333	10.85
40	4	7	1	S	1	34	1.5394	2.05	30.985	13.0778	14.6889	8.27778	8.16667	2.96333	2.66333	11.2833
41	4	8	1	S	1	35	1.622	2.08333	30.18	13.8571	15.4429	8.35714	8.38571	3.68857	2.4	12.34
42	4	9	1	S	1	36	1.65022	1.55	28.704	12.125	17.075	6.5	8.8125	3.9625	2.55375	11.4333
43	4	10	1	S	1	37	0.935455	1.15	19.58	14.2889	11.8125	9.975	7.2	2.315	1.905	11.15
44	4	11	1	S	1	38	2.3403	1.75	38.806	15.77	19.76	10.21	10.3	3.877	2.08444	11.3444
45	5	5	1	S	1	39	1.01214	1.5	17.2125	8.5	14.3333	6.83333	8.16667	3.11667	2.89667	12.2
46	5	6	1	S	1	40	1.90914	1.5	31.41	14.9	15.9	8.8	8.6	3.81	2.732	10.5
47	5	7	1	S	1	41	1.3642	1.75	23.3367	11.8333	14.6667	7.16667	8.16667	3.48667	2.53333	10.775
48	5	8	1	S	1	42	1.541	2	28.6725	12	16	7.5	8.71429	3.54286	2.66429	11.95
49	5	9	1	S	1	43	1.799	1.01667	26.985	14.9	16.6667	7.5	9.66667	3.58667	2.51667	9.15
50	5	10	1	S	1	44	1.08479	2.25	26.004	12.9929	13.05	8.99286	7.92857	2.545	2.215	12.13
51	5	11	1	S	1	45	1.67138	1.91667	32.2133	12.73	15.82	8	9.25	3.36	2.215	10.4286
52	6	6	1	S	1	46	1.55434	1.32222	24.2811	14.7331	14.5851	8.98701	8.05065	3.41201	3.4322	14.8222
53	6	7	1	S	1	47	1.46717	2.15	33.212	14.1111	14.4667	9	7.94444	3.44889	2.32556	10.8571
54	6	8	1	S	1	48	1.62027	1.58333	29.705	14.34	15.2	8.64	8	3.794	2.554	12.78
55	6	9	1	S	1	49	1.15908	1.75	23.1817	12.6111	14.5333	7.05556	8.66667	3.17889	2.21667	10.65
56	6	10	1	S	1	50	0.719091	1.95	15.82	14.2429	11.3571	9.78571	6.65714	2.50714	2.491	11.1667
57	6	11	1	S	1	51	1.83725	1.08333	26.83	15.3143	16.3571	9.92857	9.24286	3.73429	2.31429	11.3857
58	7	7	1	S	1	52	0.981763	1.99293	22.6872	11.1311	12.5372	6.59556	6.64806	2.89083	3.50144	12.756
59	7	8	1	S	1	53	0.925673	2.37146	22.3873	10.8156	12.5186	6.79778	6.82403	2.79542	3.05572	13.628
60	7	9	1	S	1	54	1.15675	2.41667	30.8467	12.24	15.3	7.2	9.4	3	2.178	10.25
61	7	10	1	S	1	55	0.642333	2.75	19.27	12.125	10.5	8.325	6.5	2.055	2.23	10.2
62	7	11	1	S	1	56	1.14233	1.55	18.562	13.4	15.66	8.4	9.14	3.274	2.284	10.225
63	8	8	1	S	1	57	0.869583	2.35	23.0875	10.5	12.5	7	7	2.7	2.61	14.5
64	8	9	1	S	1	58	1.4971	1.41667	24.9517	10.625	15.65	5.5	9.25	3.23375	2.88612	11.1
65	8	10	1	S	1	59	1.11	1.95	19.98	12.8625	12.825	8.525	7	2.775	2.48	14.0714
66	8	11	1	S	1	60	1.20158	2.02232	21.5281	11.9667	13.9722	7.30278	7.91667	3.08889	2.89917	13.3143
67	9	9	1	S	1	61	1.18483	1.75	23.6967	9.625	14.2875	5.3125	9.1625	2.71875	3.12	10.025
68	9	10	1	S	1	62	1.04943	1.11667	14.2433	11.44	13.62	6.62	8.7	2.624	2.16667	11.5
69	9	11	1	S	1	63	2.06544	1.08	30.4817	13.7286	17.4571	8.28571	10.7286	3.41571	2.30429	9.94286
70	10	10	1	S	1	64	0.681667	1.75	20.45	10.2333	12.2333	7.16667	8.5	2.08333	2.78333	11.7667
71	10	11	1	S	1	65	1.5396	1.35	25.49	19	13	14.3333	7.33333	2.81667	2.43333	11.5
72	11	11	1	S	1	66	1.53357	1.19464	21.9687	13.4333	15.4444	7.60556	8.83333	3.47778	3.63333	12.1286
7	1	1	1	S	2	1	1.98533	1	24.8533	13.1667	17.4333	7.66667	10.7	3.5	2.476	12.5
8	1	2	1	S	2	2	1.50561	1.75	26.315	11.9775	15.2137	7.1098	9.01471	3.165	2.31676	11.8389
9	1	3	1	S	2	3	1.9	1	24.256	15.8333	15.9	10.8333	9.16667	3.50333	2.24833	11.8333
10	1	4	1	S	2	4	1.477	1	19.77	12.6333	15.2333	8.33333	9.16667	3.13333	2.71	12.2
11	1	5	1	S	2	5	1.1506	1.1	19.3825	11.3333	14.1	6.83333	8.5	4.04333	2.55	11.6667
12	1	6	1	S	2	6	1.304	1.38333	20.3867	12.4571	15.1857	7.28571	8.78571	3.11286	2.22286	13.8063
13	1	7	1	S	2	7	1.002	1.25	17.02	10.75	13.25	6.625	7.875	2.87	2.6225	12.775
14	1	8	1	S	2	8	1.42125	1	16.7854	11.4708	15.3042	6.33333	8.7125	3.225	2.405	14.25
15	1	9	1	S	2	9	2.00043	1.5	31.0075	12.6429	17.0857	7.14286	9.92857	3.78286	2.35	10.5167
16	1	10	1	S	2	10	0.694167	1.45	11.33	10.6667	12.3333	6.5	8	2.26667	2.05333	11.625
17	1	11	1	S	2	11	1.71627	1	19.8646	12.7583	16.4597	7.73368	9.94028	3.30417	2.8259	12.4297
18	2	2	1	S	2	12	1.02589	2.75	30.7767	10.7882	12.9941	6.55294	7.32941	2.83	2.37353	11.1778
19	2	3	1	S	2	13	0.815331	1.4375	21.9436	11.5079	12.0416	7.24897	6.75054	2.65208	2.70489	11.5618
20	2	4	1	S	2	14	1.42657	1	17.6433	11.6429	14.6429	6.85714	7.45714	3.52857	2.65143	12.4757
21	2	5	1	S	2	15	0.968125	1.18333	16.9083	10.3333	13.2833	6	7.78333	2.84833	2.78667	10.8
22	2	6	1	S	2	16	1.31387	1.08333	17.5183	12.4286	14.3143	7.85714	7.64286	3.23143	2.55714	11.6667
23	2	7	1	S	2	17	0.957859	1.75072	24.6801	10.843	12.8262	6.58361	7.16361	2.77489	2.91031	11.9087
24	2	8	1	S	2	18	1.0985	1.08333	18.98	10.6333	13.1833	6.03333	6.98	3.14167	2.675	13.6857
25	2	9	1	S	2	19	1.8305	1.75	38.61	13.2143	16.6286	7.64286	9.5	3.65857	2.31857	11.3167
26	2	10	1	S	2	20	1.2365	1.08333	16.4867	16.875	12.4	12.75	7.525	2.575	2.3525	11.225
27	2	11	1	S	2	21	1.64071	1.45	28.97	13.05	15.4333	7.78333	9	3.40667	2.41167	11.2833
28	3	3	1	S	2	22	0.804772	2.025	19.1106	12.2275	11.0892	7.945	6.17167	2.47417	3.03625	14.9458
29	3	4	1	S	2	23	1.00521	1.73214	19.0906	12.8346	12.214	8.11139	6.60528	2.85653	3.10427	14.6029
30	3	5	1	S	2	24	1.99067	1.55	26.9067	14.5	14	8.7	7	3.36	2.452	12.54
31	3	6	1	S	2	25	1.23771	1.2	21.66	13.3571	13.5571	8.71429	7.24286	3.27143	2.29	12.5714
32	3	7	1	S	2	26	1.4855	1	19.9771	15.0833	14.75	9.5	6.75	3.615	2.48	12.4833
33	3	8	1	S	2	27	1.13783	2.75	31.635	12.5	13.25	7.6	6.52	3.319	2.79	12.0714
34	3	9	1	S	2	28	1.69287	1.35	27.086	12.4375	15.8125	7.1875	9.3375	3.27375	2.265	11.9857
35	3	10	1	S	2	29	0.894857	1.65	14.528	12.4167	12.8	7.83333	7.83333	2.57167	2.41667	12.3167
36	3	11	1	S	2	30	1.63933	1.25	27.59	16.25	14.55	10.65	7.5	3.685	2.26	11.4
37	4	4	1	S	2	31	1.20564	1.33929	19.0705	13.4417	13.3389	8.27778	7.03889	3.23889	3.17229	14.26
38	4	5	1	S	2	32	1.4471	1.47857	30.8157	12.125	14.0625	7.3125	8.375	2.8925	2.08	10.1
39	4	6	1	S	2	33	0.860667	2.35	25.82	11.25	12.75	7.5	7.5	2.935	2.765	12
40	4	7	1	S	2	34	1.03286	1.35	23.06	12.175	13	6.875	7.125	2.895	2.365	12
41	4	8	1	S	2	35	1.52292	1.75	28.4583	11.7167	14.55	7	7.58333	3.4425	2.38333	12.8714
42	4	9	1	S	2	36	1.30829	1.15	19.316	9.66667	15.0167	6.25	8.16667	3.37167	2.274	11.72
43	4	10	1	S	2	37	0.935455	1.35	21.58	14.2889	11.8125	9.975	7.2	2.315	1.905	11.15
44	4	11	1	S	2	38	2.4434	1	35.7925	15.8	18.3	10	10.4	3.908	2.172	11.296
45	5	5	1	S	2	39	1.38533	1.25	20.78	11.6667	14.4667	7.5	8.36667	3.07	2.50167	11.72
46	5	6	1	S	2	40	1.8325	1.08333	26.4333	14.625	16.125	8.875	9.125	3.4675	2.325	10.2
47	5	7	1	S	2	41	1.13758	1.44722	19.6818	11.2822	13.5625	7.05714	7.68223	2.89489	2.97438	11.7798
48	5	8	1	S	2	42	1.3265	1.25	25.8975	10.5	14.82	6.5	8.48	3.312	2.25	11.28
49	5	9	1	S	2	43	1.2465	1.55	33.24	11.7143	14.6429	7.14286	8.68571	3.07429	2.28857	9.9
50	5	10	1	S	2	44	0.836364	1.58333	17.3333	11.82	12.21	7.68	7.58	2.924	2.19333	11.6286
51	5	11	1	S	2	45	1.5263	1.41667	28.4383	12.025	16.1375	7.1875	9.425	3.4875	2.53625	10.9143
52	6	6	1	S	2	46	1.49508	1.30714	21.2886	14.6071	14.2857	9.11429	7.29286	3.60714	3.38988	15.1333
53	6	7	1	S	2	47	1.47725	1.35	25.636	13.25	13.5	7.8125	6.83125	3.3825	2.4675	11.3714
54	6	8	1	S	2	48	1.34937	1.08333	17.9917	11.65	14.4375	6.6875	7.875	3.2125	2.35	11.2571
55	6	9	1	S	2	49	1.6984	1	21.23	13.2	15.5	7.9	8.9	3.32	2.414	10.64
56	6	10	1	S	2	50	0.908167	1.25	13.6225	13.7	12.32	8.96	7.66	2.456	2.19667	11.44
57	6	11	1	S	2	51	1.674	1	24.74	13.5	14.5667	8.33333	7.5	3.57	2.42	12
58	7	7	1	S	2	52	0.88983	1.64444	18.5836	10.8978	12.6582	6.61429	6.9978	2.71978	3.44709	12.8396
59	7	8	1	S	2	53	0.873498	1.57222	18.1506	10.3364	12.9166	5.80714	6.8614	2.83489	2.99854	13.9198
60	7	9	1	S	2	54	1.35643	1.5	23.7375	11.375	15.25	6.25	9.625	2.9275	2.4025	9.58
61	7	10	1	S	2	55	0.544	2.08333	12.6933	10.6667	9.83333	6.66667	5.4	1.98	2.18667	11
62	7	11	1	S	2	56	0.9745	1	12.345	10.3333	13.1667	6.5	7.9	2.56667	2.23333	11.7667
63	8	8	1	S	2	57	0.857167	1.5	16.7175	9.775	13.175	5	6.725	2.95	2.55	15
64	8	9	1	S	2	58	1.10112	1.35	17.618	10.3625	13.2125	5.4375	7.25	3.18625	2.57512	11.24
65	8	10	1	S	2	59	0.928765	2.55	21.578	12.3867	11.5933	8.4	6.50667	2.45867	2.32467	13.2071
66	8	11	1	S	2	60	1.15219	1.30119	17.7967	11.0625	14.3306	6.40035	7.95278	3.02917	2.9709	13.1797
67	9	9	1	S	2	61	1.28388	1.35	18.742	10.2	14.8167	5.33333	8.91667	2.84833	3.06	10.8833
68	9	10	1	S	2	62	0.983571	1.8	20.95	10.9167	13.3667	6.11667	8.23333	2.68	2.132	11.9
69	9	11	1	S	2	63	1.46554	1.02619	22.309	11.275	15.1514	6.56701	9.04861	2.97833	2.7259	10.6214
70	10	10	1	S	2	64	0.594167	1.58333	15.475	9.62857	10.8857	5.46429	7.36905	2.13333	2.75048	12.125
71	10	11	1	S	2	65	1.25533	1.05	17.33	18.1667	12.3333	13.8333	7.66667	2.24333	2.00667	11.4
72	11	11	1	S	2	66	1.44721	1.10238	16.876	12.35	15.4861	7.80069	9.18056	3.10833	3.61806	11.3594
7	1	1	2	N	1	1	2.7446	2	50.892	15.875	19.6875	10.375	11.9375	3.99125	2.06	12.2
8	1	2	2	N	1	2	2.06268	2.625	45.1572	14.4784	17.0437	9.44659	9.99148	3.60017	2.02909	10.39
9	1	3	2	N	1	3	2.2995	2	45.99	16.75	17.75	11.75	10.85	3.615	1.695	11
10	1	4	2	N	1	4	2.32971	2.13333	46.36	16.875	18.05	11.625	9.375	4.4225	2.15	10
11	1	5	2	N	1	5	2.63033	2	50.6067	15.3333	18.6667	9.41667	10.5833	4.24333	2.08833	10.18
12	1	6	2	N	1	6	2.81871	2	49.3275	17.1429	19.0714	12.2143	11.7429	3.91143	2.03857	11.3667
13	1	7	2	N	1	7	2.23333	1.5	40.5	14.6	17.2	9.9	10.3	3.73	1.826	11.3333
14	1	8	2	N	1	8	1.45667	1	24.5667	13.3333	14.5	8.83333	7.5	3.48333	1.94667	10.9
15	1	9	2	N	1	9	2.59313	2	65.08	14.2	20.8333	9.16667	13.1833	3.89667	1.71167	10.12
16	1	10	2	N	1	10	1.329	2.75	32.1525	14.5333	15.1	10.5833	9.93333	2.75	1.538	11.0143
17	1	11	2	N	1	11	1.8805	2	38.61	16	17	9	10.5	3.8	2.42	9.5
18	2	2	2	N	1	12	1.38075	3.25	41.4225	13.0818	14.4	8.51818	8.04545	3.20909	1.99818	10.1714
19	2	3	2	N	1	13	1.284	1.75	28.97	14.25	12.8	9.75	6.75	2.5625	1.7725	10.85
20	2	4	2	N	1	14	1.79758	3	53.9275	14.2	15.93	9.25	8.05	3.947	2.124	10.38
21	2	5	2	N	1	15	1.75825	1.6	30.132	13.2857	15.8857	9.14286	8.52857	3.76571	2.02	10.0625
22	2	6	2	N	1	16	2.64487	2.6	55.318	16.4714	17.8571	11.7143	10	3.88571	2.16429	10.425
23	2	7	2	N	1	17	1.3545	2	28.885	12.25	14.75	8.5	8.5	3.05	2.15	11.1
24	2	8	2	N	1	18	1.4816	2.25	31.7775	12.5	14.6143	7.92857	8.27143	3.29143	2.15	9.3
25	2	9	2	N	1	19	2.47119	2.28571	58.4843	14.9688	17.8812	9.1875	9.71875	4.12375	1.92125	10.0333
26	2	10	2	N	1	20	1.784	2.6	42.384	19.7308	14.8192	15.8462	9.63077	2.74692	1.78308	10.725
27	2	11	2	N	1	21	1.68317	3.25	50.495	14.2	15.8	9.3	8.95	3.529	1.63	9.35455
28	3	3	2	N	1	22	1.24138	2.61905	30.4874	14.8276	13.101	10.2638	6.99263	3.17308	2.57913	11.475
29	3	4	2	N	1	23	1.5505	2	31.01	13.75	13	9.75	6.75	3.25	1.6	11.7
30	3	5	2	N	1	24	1.9028	2.4	45.7133	16.375	15.125	11.5	7.75	3.72	1.6275	10.175
31	3	6	2	N	1	25	1.8568	1.7	28.568	16.74	15.9	12	8.8	3.474	1.836	9.82
32	3	7	2	N	1	26	1.60682	2.67143	39.3929	16.2222	15.0667	10.9444	8.46667	3.31778	1.71222	10.75
33	3	8	2	N	1	27	1.63067	3	41.92	15.25	14.87	10.55	7.02	3.925	1.589	11.08
34	3	9	2	N	1	28	2.769	2	50.38	18.5	18.25	12.25	10.75	3.895	1.64	10.1
35	3	10	2	N	1	29	0.918571	3.5	30.15	15	11.8333	10.3333	7.86667	2.04167	1.60333	11.95
36	3	11	2	N	1	30	2.6045	2.26667	57.4533	21.2	17.3	15.2	9.7	4.22	1.778	10.725
37	4	4	2	N	1	31	1.82212	2.22917	44.0531	16.1919	15.5636	10.6744	8.14805	3.79	2.53529	11.5786
38	4	5	2	N	1	32	2.487	2.25	55.9575	17.1875	17.25	11.8125	9.7875	3.67375	1.67625	8.91667
39	4	6	2	N	1	33	1.93467	2.5	45.02	16.25	15.5	11.75	8.75	3.78	1.785	9.25
40	4	7	2	N	1	34	1.58836	2.8	42.474	14.8857	14.45	10.1214	8.08571	3.31714	1.99971	9.6375
41	4	8	2	N	1	35	1.94147	2.24286	41.6029	14.0769	16.2308	8.92308	8.38462	3.99308	1.76923	12.075
42	4	9	2	N	1	36	2.72008	2	48.5157	14.1364	19.6545	8.68182	10.9727	4.43636	2.04818	10.5
43	4	10	2	N	1	37	1.1105	1.6	17.768	15.3667	13	11.6667	8.33333	2.45667	1.51	10.35
44	4	11	2	N	1	38	3.03575	2.36667	73.9533	18.2143	20.6857	12.9286	12.2286	4.32714	1.64	11.1833
45	5	5	2	N	1	39	1.34208	2.8	37.834	12.2778	15.6111	8.55556	9.66667	3.21444	2.22	10.24
46	5	6	2	N	1	40	2.13755	2.75	58.7825	16.3571	16.6429	11.1429	9.42857	3.66571	1.91857	8.525
47	5	7	2	N	1	41	1.43613	2.4	30.7225	12	14.325	8.5875	8.6375	3.0125	1.86375	8.74
48	5	8	2	N	1	42	1.881	2.03333	38.35	13.15	16.65	8.45	9.45	3.61	2.336	11.382
49	5	9	2	N	1	43	1.92325	1.8	32.465	12	14.45	7.75	8.6	3.115	1.465	8.73333
50	5	10	2	N	1	44	1.32542	2.6	30.81	14.1222	14.3333	10.7111	9.5	2.52667	1.54222	11.4444
51	5	11	2	N	1	45	2.32313	2.5	56.0783	16.0769	18.2154	10.2692	10.5615	4.00769	1.92583	9.35556
52	6	6	2	N	1	46	2.14939	1.71429	35.42	17.048	16.0621	11.5374	8.90404	3.65	2.11076	11.4882
53	6	7	2	N	1	47	2.45191	2.83333	44.9517	17.4444	17.2	11.7778	9.07778	4.09222	1.97222	10
54	6	8	2	N	1	48	2.339	2	42.74	16.875	17.375	10.8125	9.3125	3.93375	1.905	11.1
55	6	9	2	N	1	49	2.1824	1.86667	46.44	14.7143	16.8143	9.92857	10.8143	3.20857	1.58571	8.2
56	6	10	2	N	1	50	1.19675	2.05	23.935	16.7714	13.1714	12.3857	8.55714	3.22286	1.60143	9.96667
57	6	11	2	N	1	51	2.98386	2.03333	58.29	16.8846	17.2	10.6538	8.73	4.06385	2.11	10.45
58	7	7	2	N	1	52	1.18513	2.88194	30.6681	12.823	14.2667	8.16257	7.57427	3.12661	2.71057	10.9066
59	7	8	2	N	1	53	1.26692	2.60764	31.069	12.4615	14.7333	7.83129	7.73713	3.4833	2.48685	11.5908
60	7	9	2	N	1	54	2.23564	2.4	49.184	13.14	18.18	8.12	10.93	3.607	1.908	8.33
61	7	10	2	N	1	55	0.839647	3.2	27.685	12.5333	11.6889	9	7.1	2.46444	1.50143	9.625
62	7	11	2	N	1	56	1.94533	2	36.9067	14.64	15.88	9.5	8.04	4.134	1.8088	9.16667
63	8	8	2	N	1	57	1.34871	2.33333	31.47	12.1	15.2	7.5	7.9	3.84	2.068	12.275
64	8	9	2	N	1	58	1.85745	1.83333	34.0533	12.5	16	7.05556	9.52222	4.01444	1.9125	10.8857
65	8	10	2	N	1	59	0.820091	2.75	22.5525	13.4	11.8429	9.75714	6.71429	2.52571	1.76857	13.1
66	8	11	2	N	1	60	1.507	2.2	30.14	12.1667	15.6667	7.33333	7.66667	3.86667	2.09667	10.5667
67	9	9	2	N	1	61	2.12111	2.15	44.5975	12.5833	18.6333	7	12.2	4.13667	2.25833	8.5
68	9	10	2	N	1	62	1.57445	2	29.4583	13	15.8286	8.38571	10.6429	2.75714	1.5	9.95714
69	9	11	2	N	1	63	2.98064	1.57143	43.8386	16.1667	21.0833	9.83333	12.4167	4.495	1.76	9.14
70	10	10	2	N	1	64	0.839906	2.78889	26.4124	13.3344	13.5375	8.19375	9.24687	2.41437	2.2275	10.5636
71	10	11	2	N	1	65	2.03167	1.76	31.38	21.8167	15.1833	16.75	8.78333	2.92667	1.68167	10.5
72	11	11	2	N	1	66	2.83347	1.53571	39.1687	15.75	19.4417	9.98667	11.2306	4.21111	2.91472	9.83333
7	1	1	2	N	2	1	2.35417	1.5	39.3125	15	17.55	9.375	9.75	4.3625	1.64	11.05
8	1	2	2	N	2	2	1.86374	2.05	38.5093	13.7273	15.8205	8.9375	8.71591	3.82352	1.75864	11
9	1	3	2	N	2	3	1.9248	2.5	48.12	14	15.3333	9.33333	8.16667	3.73333	1.685	11.4
10	1	4	2	N	2	4	1.885	1.86667	39.4167	14	16.1667	9.83333	8.58333	3.94	1.60167	11.1833
11	1	5	2	N	2	5	2.17017	2	44.08	15	18	9.66667	10.5	3.62667	1.67667	10.3667
12	1	6	2	N	2	6	2.59567	1.8	38.935	16.9286	17.5286	11.1	9.78571	4.09714	1.81571	11.7917
13	1	7	2	N	2	7	2.37467	2.5	45.68	15.5	17.1429	10.5	9.78571	3.72857	2.16429	10.75
14	1	8	2	N	2	8	1.6555	2	33.11	13.375	15.625	8.125	8.5	3.7125	1.72667	10.3
15	1	9	2	N	2	9	2.3342	2.5	58.355	13.5	20.1857	9.5	13.0286	3.71571	1.65286	9.68571
16	1	10	2	N	2	10	1.09661	3.33333	32.2033	13.3462	13.51	9.97692	8.66923	2.99308	1.533	11.8545
17	1	11	2	N	2	11	1.444	2	34.475	13.75	15.75	8.5	8.75	3.77	1.82	9.45
18	2	2	2	N	2	12	1.37331	2.8	35.706	12.4545	14.0909	8.5	7.68182	3.28455	1.87727	9.73333
19	2	3	2	N	2	13	1.58133	1.5	26.72	14.75	15.25	10.5	7.75	3.74	1.495	10.3
20	2	4	2	N	2	14	2.1224	2.66667	53.06	15.25	16.3125	10.625	8	4.23	1.98125	10
21	2	5	2	N	2	15	2.02027	1.83333	35.0383	13.4545	16.6273	8.54545	9.33636	3.47	2.23091	9.25
22	2	6	2	N	2	16	2.04573	3.3	63.715	15.5455	16.2273	10.5455	8.03273	3.04455	1.76222	9.46
23	2	7	2	N	2	17	1.32411	2.25	29.7925	13.7	14.6	9.2	7.8	3.358	1.982	11.51
24	2	8	2	N	2	18	1.51847	2.5	35.9617	13.1833	14.7083	10	8.20833	3.46833	2.10667	10.2375
25	2	9	2	N	2	19	2.27067	3	66.12	14.0556	17.6556	8.22222	9.77778	3.80222	1.64333	9.37143
26	2	10	2	N	2	20	1.50858	2	34.1683	18.1364	13.8364	14	7.37273	2.18182	1.79556	9.875
27	2	11	2	N	2	21	2.6325	2.46667	43.875	15.55	14.09	9.75	9.22	3.927	1.646	8.98
28	3	3	2	N	2	22	1.34316	2.33333	28.8858	14.7933	13.9333	9.88167	7.465	3.035	2.375	11.1667
29	3	4	2	N	2	23	1.73428	2.18542	36.447	15.6987	15.2229	10.394	8.15095	3.57792	2.80271	10.769
30	3	5	2	N	2	24	1.90247	3.1	50.684	16.9214	16.15	11.3286	6.85714	3.99357	1.81286	11.75
31	3	6	2	N	2	25	1.88165	1.88167	31.7492	16.6449	15.2095	11.2123	8.36286	3.56393	2.43238	10.433
32	3	7	2	N	2	26	1.5949	3.1	44.796	15.6538	14.4615	10.3846	7.07692	3.69538	1.75333	10.6125
33	3	8	2	N	2	27	1.20641	2.5	35.0304	13.1154	13.7604	8.37833	6.7325	3.35313	2.44375	11.1278
34	3	9	2	N	2	28	2.2435	1.6	41.296	15.4286	17	9.5	9.5	3.77143	1.77571	10.4
35	3	10	2	N	2	29	1.24678	2.5	24.32	15.6	15.08	10.4	8.8	3.154	1.672	11.1667
36	3	11	2	N	2	30	2.64043	1.8	48.966	19.0333	17.2	12.9667	9.5	3.965	1.645	11.4167
37	4	4	2	N	2	31	2.12539	2.0375	44.0081	16.6042	16.5125	10.9062	8.8369	4.12083	2.50417	10.3714
38	4	5	2	N	2	32	2.52113	2.5	63.0283	14.8636	18.3364	10.2727	10.1364	4.18909	1.78182	9.92857
39	4	6	2	N	2	33	1.631	3	49.24	12.85	15.55	8.5	8.8	3.7275	2.02	9.5
40	4	7	2	N	2	34	1.63467	2.14286	37.0286	13.6636	15.4273	8.90909	8.36364	3.76727	1.86182	9.11111
41	4	8	2	N	2	35	1.5642	2.4	39.105	13.1111	14.9111	8.38889	7.36667	3.58778	1.91111	12.5571
42	4	9	2	N	2	36	2.16417	1.71429	39.1	13.5	18	8.36364	9.33636	4.19545	1.84	10.14
43	4	10	2	N	2	37	1.06979	2	21.3957	13.9917	12.725	9.75	8.10833	2.48667	1.28778	10.5818
44	4	11	2	N	2	38	2.80437	1.63333	60.3917	16.625	18.7125	11.375	10.95	4.04375	1.485	10.825
45	5	5	2	N	2	39	1.8528	2.5	43.32	12.4375	16.2375	8.0625	9.425	3.4575	1.805	9.4
46	5	6	2	N	2	40	2.535	2.66667	67.6	15	18.94	10.1	10.62	4.2	1.884	9.775
47	5	7	2	N	2	41	1.17471	3.1	39.115	14	17.2	9.5	10	3.67	2.2	10.7
48	5	8	2	N	2	42	1.82155	2.55	43.0925	13.3556	16.7222	9.11111	9.27778	3.68111	1.96	10.76
49	5	9	2	N	2	43	2.30883	1.5	31.306	14.2	18.24	8.9	10.02	4.016	1.998	8.28
50	5	10	2	N	2	44	0.9145	1.85714	17.2957	13.0556	11.3625	9.5	7.1125	2.14286	1.48667	11.2
51	5	11	2	N	2	45	1.9393	2	40.786	14.3556	16.1667	9.47778	10.7222	4.54333	1.80444	9.3
52	6	6	2	N	2	46	2.42014	1.65	34.6125	18.4964	16.4857	12.5429	9.26071	4.09286	2.08976	11.6994
53	6	7	2	N	2	47	2.14617	2.2	35.754	17.5	17.575	11.125	9.425	3.9425	1.7775	9
54	6	8	2	N	2	48	2.2325	1.33333	35.7667	16.5	17.5	10.5	9.66667	4	1.99667	10.3333
55	6	9	2	N	2	49	2.37385	2.4	51.72	14.4417	18.4667	8.83333	11.3917	3.69083	1.68833	8.57778
56	6	10	2	N	2	50	1.42089	2	25.576	16.1222	13.8778	11.4667	8.57778	2.90111	1.58125	11.025
57	6	11	2	N	2	51	3.09138	1.63333	55.5517	17.0375	19.475	10.9375	11	4.39	1.8275	10.9714
58	7	7	2	N	2	52	1.2481	3.00694	34.359	13.1514	14.4995	8.31273	7.71423	3.10146	2.99126	11.0107
59	7	8	2	N	2	53	1.15888	2.83681	30.767	12.2944	14.0435	7.59386	6.85711	3.38636	2.45188	12.0498
60	7	9	2	N	2	54	2.30283	2	46.0567	13.4667	18.3667	7.91667	11.5	3.745	1.63	8.62
61	7	10	2	N	2	55	0.771778	2.88	23.892	12.75	11.4833	8.91667	7.28333	2.14667	1.61167	10.6167
62	7	11	2	N	2	56	1.86383	1.5	30.0325	12.875	16.875	8.375	10.5	3.2225	1.535	9.375
63	8	8	2	N	2	57	1.06967	2.66667	27.175	11.4375	13.5875	6.875	6	3.67125	2.1125	13.0889
64	8	9	2	N	2	58	2.40814	1.75	42.1425	13.9167	18.7	8.25	10.6667	4.155	2.21833	8.83333
65	8	10	2	N	2	59	1.01792	2.4	24.43	12.8375	12.5	9.4375	7.875	2.47	1.92	13.3625
66	8	11	2	N	2	60	1.98133	1.5	29.72	13.75	15.75	8.75	8	3.55	1.775	10.55
67	9	9	2	N	2	61	2.32678	1.63333	45.0617	13.4744	19.5583	7.23944	10.8806	3.94722	2.67672	9.06364
68	9	10	2	N	2	62	1.21333	3	36.4	11.2	15.4375	7.1875	10.7625	2.58875	1.53375	10.275
69	9	11	2	N	2	63	3.166	1.25	46.325	15.7	20.56	9.8	12.64	4.308	1.644	8.6
70	10	10	2	N	2	64	0.955131	2.93333	24.9825	12.605	12.6008	7.9075	8.36	2.27167	2.2625	10.65
71	10	11	2	N	2	65	2.1054	1.66667	35.09	23.0556	15.4	18.3556	9.58889	3.05556	1.54667	11.475
72	11	11	2	N	2	66	2.8882	1.41429	38.673	15.4444	19.5222	9.585	11.6667	4.03333	2.99222	9.82857
